# Supplementary material for: Probing Methyl Group Tunneling in [(CH3)2NH2][Zn(HCOO)3] Hybrid Perovskite Using Co2+ EPR
Source: Molecules. 2023 Jan 18;28(3):979. doi: 10.3390/molecules28030979 (PMC9920925; doi:10.3390/molecules28030979)
Supplement: Supplementary file 1 [file molecules-28-00979-s001.zip]

Archive with 1 entries (1 files):
- molecules-2146505-supplementary.pdf
